# Supplementary material for: Carriers of LRRK2 pathogenic variants show a milder, anatomically distinct brain signature of Parkinson’s disease
Source: Commun Med (Lond). 2026 Jan 3;6:71. doi: 10.1038/s43856-025-01330-7 (PMC12868736; doi:10.1038/s43856-025-01330-7)
Supplement: Supplementary file 3 — Supplementary Data 1 [file 43856_2025_1330_MOESM3_ESM.xlsx]

## Sheet: Fig1a
		HC	PD
		233	370
	HC	LRRK2 NMC	LRRK2 PD	sPD
Total	139	94	77	293
SAA+	117	0	22	16
SAA-	5	0	45	251
Uknown	17	94	10	26

## Sheet: Fig1b
Subject	Age
HC	69
sPD	65
sPD	68
sPD	57
HC	59
sPD	58
sPD	65
HC	82
sPD	47
HC	32
sPD	59
HC	79
sPD	67
HC	57
sPD	61
sPD	74
sPD	64
sPD	71
sPD	53
sPD	76
sPD	72
sPD	66
HC	69
sPD	74
HC	69
sPD	56
HC	60
sPD	83
sPD	75
sPD	53
sPD	61
HC	60
sPD	64
sPD	74
sPD	71
HC	54
HC	72
HC	47
HC	48
HC	31
HC	76
sPD	76
sPD	63
sPD	61
sPD	80
sPD	66
sPD	56
sPD	55
sPD	56
sPD	65
HC	73
sPD	75
sPD	54
sPD	67
HC	64
sPD	61
HC	62
sPD	64
sPD	66
sPD	54
sPD	63
sPD	73
sPD	61
sPD	50
sPD	68
sPD	54
sPD	64
sPD	48
sPD	73
sPD	54
sPD	43
sPD	57
HC	59
sPD	77
HC	70
HC	65
HC	46
HC	60
sPD	61
sPD	65
HC	63
HC	71
LRRK2_PD	64
sPD	62
sPD	64
sPD	76
sPD	70
sPD	59
sPD	61
sPD	62
HC	72
HC	67
sPD	58
HC	53
HC	57
sPD	66
sPD	68
sPD	71
sPD	58
HC	66
sPD	75
sPD	78
HC	77
HC	67
sPD	75
sPD	60
sPD	73
sPD	71
sPD	55
sPD	67
sPD	74
HC	83
HC	72
sPD	56
HC	60
sPD	73
HC	33
HC	45
HC	50
sPD	77
sPD	71
HC	61
HC	42
sPD	63
sPD	49
HC	55
HC	48
HC	40
sPD	73
sPD	76
sPD	65
sPD	75
sPD	52
sPD	70
sPD	58
sPD	52
sPD	75
sPD	52
sPD	53
sPD	74
sPD	59
HC	73
HC	67
sPD	55
sPD	39
HC	56
sPD	69
HC	56
HC	64
sPD	35
HC	74
HC	41
sPD	61
sPD	57
sPD	55
sPD	69
HC	64
HC	58
sPD	65
sPD	53
sPD	62
sPD	82
sPD	54
sPD	54
sPD	51
sPD	57
sPD	60
sPD	63
sPD	54
sPD	69
sPD	48
sPD	57
LRRK2_PD	61
sPD	50
sPD	47
HC	32
sPD	61
sPD	73
sPD	67
sPD	62
sPD	71
HC	74
HC	46
HC	73
HC	74
HC	65
sPD	54
HC	64
HC	56
HC	62
sPD	59
sPD	65
sPD	62
sPD	64
HC	66
sPD	67
HC	70
HC	69
sPD	64
HC	79
HC	40
sPD	69
sPD	63
sPD	65
sPD	42
HC	64
sPD	71
HC	58
sPD	70
HC	45
HC	74
HC	50
HC	59
sPD	69
sPD	65
sPD	72
sPD	44
sPD	53
sPD	65
sPD	55
sPD	53
sPD	75
sPD	67
sPD	64
sPD	59
HC	55
sPD	63
sPD	58
sPD	69
sPD	80
LRRK2_PD	55
sPD	46
sPD	69
HC	42
LRRK2_PD	68
HC	56
HC	62
sPD	77
sPD	63
HC	32
HC	69
sPD	54
sPD	62
HC	61
sPD	67
HC	59
sPD	72
sPD	53
sPD	61
sPD	68
sPD	55
sPD	69
HC	57
HC	64
HC	57
sPD	66
sPD	67
HC	77
sPD	80
LRRK2_PD	48
HC	79
HC	58
sPD	71
sPD	78
sPD	61
HC	58
sPD	62
sPD	77
sPD	52
HC	76
HC	54
sPD	55
sPD	68
HC	66
sPD	74
sPD	72
HC	56
sPD	72
sPD	73
sPD	63
HC	70
HC	54
HC	61
HC	72
sPD	57
sPD	77
sPD	67
sPD	67
sPD	64
sPD	56
HC	56
sPD	74
sPD	53
sPD	61
sPD	62
sPD	45
sPD	74
HC	70
HC	60
HC	57
HC	60
HC	74
sPD	61
HC	53
HC	68
HC	65
HC	66
sPD	72
sPD	66
HC	66
HC	75
sPD	75
sPD	57
sPD	60
sPD	61
sPD	59
sPD	62
sPD	81
sPD	75
sPD	79
sPD	71
sPD	55
sPD	79
sPD	66
sPD	73
sPD	76
sPD	65
HC	51
HC	56
HC	80
HC	50
HC	33
HC	51
HC	43
HC	62
sPD	55
sPD	72
sPD	70
sPD	43
sPD	43
HC	43
sPD	58
HC	69
sPD	54
sPD	64
HC	54
sPD	69
sPD	76
HC	73
sPD	53
sPD	37
sPD	69
sPD	39
HC	83
HC	59
HC	57
HC	57
HC	81
sPD	67
sPD	65
sPD	54
HC	66
sPD	77
sPD	60
HC	43
sPD	56
sPD	55
sPD	67
HC	65
sPD	59
sPD	65
sPD	77
sPD	49
sPD	74
sPD	51
sPD	79
sPD	53
sPD	79
HC	69
sPD	50
sPD	59
sPD	64
sPD	57
sPD	73
sPD	53
sPD	62
sPD	70
sPD	64
sPD	61
sPD	62
sPD	47
sPD	63
HC	62
sPD	80
sPD	58
sPD	57
sPD	47
sPD	60
sPD	60
sPD	48
sPD	70
HC	63
sPD	76
sPD	70
sPD	50
HC	72
HC	57
sPD	68
sPD	77
sPD	51
sPD	77
sPD	50
sPD	60
HC	58
sPD	67
sPD	69
HC	66
HC	67
LRRK2_PD	72
sPD	71
sPD	65
sPD	67
sPD	71
sPD	74
sPD	53
sPD	34
sPD	67
sPD	67
HC	65
sPD	60
HC	68
sPD	65
sPD	64
sPD	60
sPD	56
sPD	67
sPD	57
HC	81
LRRK2_NMC	72
LRRK2_PD	67
LRRK2_NMC	59
LRRK2_PD	69
LRRK2_NMC	47
LRRK2_PD	51
LRRK2_PD	52
LRRK2_PD	39
LRRK2_NMC	64
LRRK2_PD	72
LRRK2_PD	78
LRRK2_PD	64
LRRK2_PD	72
LRRK2_PD	70
LRRK2_PD	71
LRRK2_PD	56
LRRK2_PD	54
LRRK2_PD	68
LRRK2_PD	64
LRRK2_PD	53
LRRK2_PD	81
LRRK2_NMC	58
LRRK2_NMC	56
LRRK2_PD	61
LRRK2_PD	50
LRRK2_PD	79
LRRK2_PD	62
LRRK2_NMC	72
LRRK2_PD	77
LRRK2_PD	57
LRRK2_NMC	53
LRRK2_PD	68
LRRK2_PD	68
LRRK2_PD	60
LRRK2_PD	62
LRRK2_PD	63
LRRK2_PD	42
LRRK2_PD	65
LRRK2_NMC	54
LRRK2_NMC	60
LRRK2_PD	68
LRRK2_PD	72
LRRK2_PD	75
LRRK2_NMC	54
LRRK2_PD	71
LRRK2_NMC	61
LRRK2_PD	61
LRRK2_PD	77
LRRK2_PD	70
LRRK2_PD	77
LRRK2_NMC	60
LRRK2_NMC	47
LRRK2_NMC	50
LRRK2_NMC	55
LRRK2_PD	65
LRRK2_PD	78
LRRK2_PD	69
LRRK2_PD	64
LRRK2_PD	74
LRRK2_NMC	60
LRRK2_NMC	67
LRRK2_NMC	69
LRRK2_NMC	58
LRRK2_NMC	61
LRRK2_NMC	53
LRRK2_NMC	55
LRRK2_PD	57
LRRK2_NMC	56
LRRK2_NMC	67
LRRK2_NMC	68
LRRK2_PD	64
LRRK2_NMC	67
LRRK2_NMC	66
LRRK2_PD	60
LRRK2_PD	69
LRRK2_PD	56
LRRK2_NMC	72
LRRK2_PD	76
LRRK2_PD	66
LRRK2_NMC	56
LRRK2_NMC	55
LRRK2_PD	70
LRRK2_PD	63
LRRK2_NMC	63
LRRK2_NMC	62
LRRK2_NMC	67
LRRK2_NMC	65
LRRK2_NMC	62
LRRK2_PD	77
LRRK2_NMC	65
LRRK2_NMC	69
LRRK2_NMC	65
LRRK2_NMC	56
LRRK2_PD	68
LRRK2_NMC	75
LRRK2_NMC	71
LRRK2_NMC	58
LRRK2_NMC	68
LRRK2_NMC	56
LRRK2_NMC	65
LRRK2_PD	69
LRRK2_NMC	54
LRRK2_NMC	51
LRRK2_NMC	59
LRRK2_NMC	63
LRRK2_NMC	59
LRRK2_NMC	59
LRRK2_NMC	64
LRRK2_PD	66
LRRK2_NMC	58
LRRK2_NMC	66
LRRK2_NMC	75
LRRK2_NMC	61
LRRK2_NMC	66
LRRK2_PD	62
LRRK2_PD	72
LRRK2_NMC	59
LRRK2_NMC	66
LRRK2_NMC	60
LRRK2_PD	71
LRRK2_NMC	65
LRRK2_NMC	60
LRRK2_NMC	68
LRRK2_NMC	62
LRRK2_NMC	61
LRRK2_NMC	54
LRRK2_PD	67
LRRK2_NMC	64
LRRK2_NMC	67
LRRK2_PD	61
LRRK2_NMC	61
LRRK2_NMC	66
LRRK2_NMC	71
LRRK2_NMC	54
LRRK2_NMC	60
LRRK2_NMC	57
LRRK2_NMC	57
LRRK2_PD	65
LRRK2_NMC	63
LRRK2_NMC	66
LRRK2_NMC	77
LRRK2_PD	70
LRRK2_PD	65
LRRK2_NMC	74
LRRK2_NMC	67
LRRK2_NMC	61
LRRK2_PD	49
LRRK2_NMC	62
LRRK2_NMC	54
LRRK2_NMC	59
LRRK2_PD	59
LRRK2_NMC	57
LRRK2_NMC	64
LRRK2_NMC	80
LRRK2_PD	76
LRRK2_NMC	73
LRRK2_NMC	70
LRRK2_NMC	50
LRRK2_NMC	56
LRRK2_NMC	56
LRRK2_PD	58
LRRK2_PD	67
LRRK2_PD	55
LRRK2_PD	61
LRRK2_NMC	76

## Sheet: Fig1c
Proportion of females
HC	0.34
LRRK2 NMC	0.57
LRRK2 PD	0.43
sPD	0.38

## Sheet: Fig1d
Subject	Disease duration (years)
HC
sPD	0.916666667
sPD	1.083333333
sPD	2.083333333
HC
sPD	0.5
sPD	0.333333333
HC
sPD	0.333333333
HC
sPD	0.25
HC
sPD	0.25
HC
sPD	0.25
sPD	0.25
sPD	0.25
sPD	0.75
sPD	0.333333333
sPD	0.083333333
sPD	0.583333333
sPD	0.916666667
HC
sPD	0.583333333
HC
sPD	1.083333333
HC
sPD	1.25
sPD	1.083333333
sPD	0.333333333
sPD	0.166666667
HC
sPD	0.333333333
sPD	1.75
sPD	0.083333333
HC
HC
HC
HC
HC
HC
sPD	1.333333333
sPD	1.0
sPD	0.25
sPD	0.25
sPD	0.416666667
sPD	0.25
sPD	0.833333333
sPD	0.416666667
sPD	1.166666667
HC
sPD	5.25
sPD	4.166666667
sPD	2.083333333
HC
sPD	2.083333333
HC
sPD	4.166666667
sPD	2.25
sPD	4.25
sPD	1.333333333
sPD	4.25
sPD	4.333333333
sPD	4.166666667
sPD	4.583333333
sPD	4.666666667
sPD	4.25
sPD	4.25
sPD	2.083333333
sPD	4.166666667
sPD	4.166666667
sPD	1.916666667
HC
sPD	4.666666667
HC
HC
HC
HC
sPD	2.5
sPD	4.916666667
HC
HC
LRRK2_PD	3.0
sPD	5.166666667
sPD	2.416666667
sPD	5.0
sPD	2.75
sPD	4.25
sPD	2.25
sPD	0.166666667
HC
HC
sPD	2.666666667
HC
HC
sPD	1.166666667
sPD	3.083333333
sPD	4.5
sPD	4.666666667
HC
sPD	0.416666667
sPD	1.916666667
HC
HC
sPD	4.583333333
sPD	0.166666667
sPD	4.333333333
sPD	4.5
sPD	1.5
sPD	4.5
sPD	0.166666667
HC
HC
sPD	4.166666667
HC
sPD	6.0
HC
HC
HC
sPD	4.416666667
sPD	4.25
HC
HC
sPD	2.25
sPD	4.416666667
HC
HC
HC
sPD	6.166666667
sPD	4.5
sPD	4.25
sPD	4.416666667
sPD	3.416666667
sPD	0.083333333
sPD	4.416666667
sPD	4.25
sPD	4.916666667
sPD	4.666666667
sPD	2.666666667
sPD	2.916666667
sPD	2.666666667
HC
HC
sPD	5.166666667
sPD	0.75
HC
sPD	0.333333333
HC
HC
sPD	0.583333333
HC
HC
sPD	0.166666667
sPD	0.666666667
sPD	0.75
sPD	1.666666667
HC
HC
sPD	0.25
sPD	0.083333333
sPD	0.333333333
sPD	0.166666667
sPD	0.166666667
sPD	0.166666667
sPD	0.083333333
sPD	1.083333333
sPD	0.166666667
sPD	0.416666667
sPD	0.666666667
sPD	0.583333333
sPD	0.25
sPD	0.25
LRRK2_PD	0.166666667
sPD	1.333333333
sPD	1.5
HC
sPD	0.416666667
sPD	0.083333333
sPD	0.916666667
sPD	0.583333333
sPD	2.25
HC
HC
HC
HC
HC
sPD	0.166666667
HC
HC
HC
sPD	0.416666667
sPD	0.333333333
sPD	0.333333333
sPD	0.166666667
HC
sPD	2.0
HC
HC
sPD	4.666666667
HC
HC
sPD	4.5
sPD	6.083333333
sPD	3.0
sPD	4.5
HC
sPD	3.5
HC
sPD	4.416666667
HC
HC
HC
HC
sPD	4.583333333
sPD	4.25
sPD	4.333333333
sPD	1.583333333
sPD	6.083333333
sPD	2.333333333
sPD	2.166666667
sPD	6.416666667
sPD	0.583333333
sPD	4.166666667
sPD	2.416666667
sPD	4.083333333
HC
sPD	0.666666667
sPD	2.916666667
sPD	1.833333333
sPD	6.916666667
LRRK2_PD	0.416666667
sPD	1.916666667
sPD	1.75
HC
LRRK2_PD	0.166666667
HC
HC
sPD	0.833333333
sPD	0.166666667
HC
HC
sPD	0.333333333
sPD	0.166666667
HC
sPD	0.083333333
HC
sPD	0.25
sPD	0.083333333
sPD	1.666666667
sPD	0.5
sPD	0.25
sPD	0.583333333
HC
HC
HC
sPD	0.833333333
sPD	0.416666667
HC
sPD	2.666666667
LRRK2_PD	0.666666667
HC
HC
sPD	0.25
sPD	2.583333333
sPD	1.75
HC
sPD	1.583333333
sPD	0.333333333
sPD	0.416666667
HC
HC
sPD	2.416666667
sPD	0.25
HC
sPD	4.666666667
sPD	2.75
HC
sPD	4.333333333
sPD	2.833333333
sPD	4.166666667
HC
HC
HC
HC
sPD	3.083333333
sPD	2.416666667
sPD	4.916666667
sPD	5.083333333
sPD	3.0
sPD	4.416666667
HC
sPD	4.333333333
sPD	4.5
sPD	1.083333333
sPD	4.25
sPD	4.333333333
sPD	4.25
HC
HC
HC
HC
HC
sPD	5.166666667
HC
HC
HC
HC
sPD	4.25
sPD	4.166666667
HC
HC
sPD	2.166666667
sPD	4.25
sPD	4.166666667
sPD	4.25
sPD	4.25
sPD	4.25
sPD	4.416666667
sPD	0.083333333
sPD	2.25
sPD	4.083333333
sPD	4.25
sPD	4.333333333
sPD	1.166666667
sPD	4.583333333
sPD	4.166666667
sPD	4.25
HC
HC
HC
HC
HC
HC
HC
HC
sPD	2.333333333
sPD	1.166666667
sPD	1.25
sPD	4.416666667
sPD	1.166666667
HC
sPD	1.166666667
HC
sPD	0.166666667
sPD	0.416666667
HC
sPD	0.25
sPD	0.666666667
HC
sPD	0.666666667
sPD	0.833333333
sPD	0.166666667
sPD	0.25
HC
HC
HC
HC
HC
sPD	0.583333333
sPD	0.166666667
sPD	4.166666667
HC
sPD	6.166666667
sPD	1.416666667
HC
sPD	6.666666667
sPD	4.25
sPD	2.333333333
HC
sPD	4.083333333
sPD	4.166666667
sPD	6.166666667
sPD	2.416666667
sPD	2.333333333
sPD	2.166666667
sPD	4.083333333
sPD	4.25
sPD	5.833333333
HC
sPD	0.25
sPD	6.583333333
sPD	4.166666667
sPD	4.75
sPD	2.166666667
sPD	0.083333333
sPD	0.166666667
sPD	0.333333333
sPD	0.166666667
sPD	0.25
sPD	0.166666667
sPD	0.083333333
sPD	0.583333333
HC
sPD	1.833333333
sPD	0.916666667
sPD	0.75
sPD	0.5
sPD	0.25
sPD	0.25
sPD	0.416666667
sPD	0.416666667
HC
sPD	6.0
sPD	4.5
sPD	4.833333333
HC
HC
sPD	1.166666667
sPD	0.083333333
sPD	0.25
sPD	0.416666667
sPD	0.25
sPD	0.25
HC
sPD	0.166666667
sPD	0.166666667
HC
HC
LRRK2_PD	0.25
sPD	0.083333333
sPD	0.25
sPD	0.25
sPD	0.166666667
sPD	0.25
sPD	0.333333333
sPD	1.916666667
sPD	0.25
sPD	0.166666667
HC
sPD	0.166666667
HC
sPD	1.083333333
sPD	0.25
sPD	0.333333333
sPD	0.166666667
sPD	1.166666667
sPD	2.583333333
HC
LRRK2_NMC
LRRK2_PD	9.0
LRRK2_NMC
LRRK2_PD	3.0
LRRK2_NMC
LRRK2_PD	2.333333333
LRRK2_PD	4.5
LRRK2_PD	1.75
LRRK2_NMC
LRRK2_PD	2.583333333
LRRK2_PD	2.166666667
LRRK2_PD	3.25
LRRK2_PD	2.0
LRRK2_PD	0.666666667
LRRK2_PD	4.5
LRRK2_PD	0.333333333
LRRK2_PD	1.5
LRRK2_PD	2.5
LRRK2_PD	0.333333333
LRRK2_PD	6.0
LRRK2_PD	1.166666667
LRRK2_NMC
LRRK2_NMC
LRRK2_PD	2.666666667
LRRK2_PD	2.0
LRRK2_PD	5.583333333
LRRK2_PD	0.5
LRRK2_NMC
LRRK2_PD	4.833333333
LRRK2_PD	7.583333333
LRRK2_NMC
LRRK2_PD	1.916666667
LRRK2_PD	2.833333333
LRRK2_PD	4.166666667
LRRK2_PD	4.333333333
LRRK2_PD	1.75
LRRK2_PD	5.333333333
LRRK2_PD	0.833333333
LRRK2_NMC
LRRK2_NMC
LRRK2_PD	6.0
LRRK2_PD	5.0
LRRK2_PD	4.833333333
LRRK2_NMC
LRRK2_PD	2.416666667
LRRK2_NMC
LRRK2_PD	2.833333333
LRRK2_PD	1.333333333
LRRK2_PD	4.833333333
LRRK2_PD	7.333333333
LRRK2_NMC
LRRK2_NMC
LRRK2_NMC
LRRK2_NMC
LRRK2_PD	1.25
LRRK2_PD	1.25
LRRK2_PD	1.333333333
LRRK2_PD	5.333333333
LRRK2_PD	1.666666667
LRRK2_NMC
LRRK2_NMC
LRRK2_NMC
LRRK2_NMC
LRRK2_NMC
LRRK2_NMC
LRRK2_NMC
LRRK2_PD	5.666666667
LRRK2_NMC
LRRK2_NMC
LRRK2_NMC
LRRK2_PD	7.833333333
LRRK2_NMC
LRRK2_NMC
LRRK2_PD	1.833333333
LRRK2_PD	0.416666667
LRRK2_PD	4.666666667
LRRK2_NMC
LRRK2_PD	2.5
LRRK2_PD	1.666666667
LRRK2_NMC
LRRK2_NMC
LRRK2_PD	2.916666667
LRRK2_PD	1.75
LRRK2_NMC
LRRK2_NMC
LRRK2_NMC
LRRK2_NMC
LRRK2_NMC
LRRK2_PD	5.166666667
LRRK2_NMC
LRRK2_NMC
LRRK2_NMC
LRRK2_NMC
LRRK2_PD	1.166666667
LRRK2_NMC
LRRK2_NMC
LRRK2_NMC
LRRK2_NMC
LRRK2_NMC
LRRK2_NMC
LRRK2_PD	5.75
LRRK2_NMC
LRRK2_NMC
LRRK2_NMC
LRRK2_NMC
LRRK2_NMC
LRRK2_NMC
LRRK2_NMC
LRRK2_PD	1.75
LRRK2_NMC
LRRK2_NMC
LRRK2_NMC
LRRK2_NMC
LRRK2_NMC
LRRK2_PD	5.666666667
LRRK2_PD	8.333333333
LRRK2_NMC
LRRK2_NMC
LRRK2_NMC
LRRK2_PD	6.083333333
LRRK2_NMC
LRRK2_NMC
LRRK2_NMC
LRRK2_NMC
LRRK2_NMC
LRRK2_NMC
LRRK2_PD	3.083333333
LRRK2_NMC
LRRK2_NMC
LRRK2_PD	2.166666667
LRRK2_NMC
LRRK2_NMC
LRRK2_NMC
LRRK2_NMC
LRRK2_NMC
LRRK2_NMC
LRRK2_NMC
LRRK2_PD	1.5
LRRK2_NMC
LRRK2_NMC
LRRK2_NMC
LRRK2_PD	3.166666667
LRRK2_PD	5.583333333
LRRK2_NMC
LRRK2_NMC
LRRK2_NMC
LRRK2_PD	2.083333333
LRRK2_NMC
LRRK2_NMC
LRRK2_NMC
LRRK2_PD	2.916666667
LRRK2_NMC
LRRK2_NMC
LRRK2_NMC
LRRK2_PD	6.75
LRRK2_NMC
LRRK2_NMC
LRRK2_NMC
LRRK2_NMC
LRRK2_NMC
LRRK2_PD	4.666666667
LRRK2_PD	4.75
LRRK2_PD	0.666666667
LRRK2_PD	0.666666667
LRRK2_NMC
