# Supplementary material for: Carriers of LRRK2 pathogenic variants show a milder, anatomically distinct brain signature of Parkinson’s disease
Source: Commun Med (Lond). 2026 Jan 3;6:71. doi: 10.1038/s43856-025-01330-7 (PMC12868736; doi:10.1038/s43856-025-01330-7)
Supplement: Supplementary file 4 — Supplementary Data 2 [file 43856_2025_1330_MOESM4_ESM.xlsx]

## Sheet: Fig2a,b
	All	Selected
HC	139	104
sPD	293	104

## Sheet: Fig2c
Group	Propensity score
HC	0.249285
HC	0.34292
PD	0.289622
HC	0.206698
PD	0.34292
HC	0.216025
HC	0.351375
PD	0.316145
PD	0.283904
HC	0.328367
PD	0.308134
HC	0.272665
PD	0.383892
HC	0.307199
PD	0.304172
PD	0.303243
HC	0.307199
PD	0.308134
HC	0.33152
HC	0.316145
HC	0.361068
HC	0.419745
HC	0.300238
PD	0.35351
PD	0.362082
PD	0.327399
HC	0.152537
HC	0.140335
HC	0.180993
PD	0.152537
PD	0.21657
PD	0.140335
PD	0.204177
PD	0.508821
PD	0.416339
HC	0.471542
HC	0.49483
PD	0.471542
HC	0.509918
PD	0.485507
PD	0.448377
PD	0.490168
PD	0.36022
HC	0.259089
HC	0.306149
PD	0.271687
PD	0.264367
PD	0.253628
PD	0.24929
HC	0.271687
HC	0.233029
HC	0.268011
PD	0.206702
PD	0.25991
PD	0.268011
HC	0.296452
HC	0.340954
HC	0.331647
PD	0.336775
HC	0.438161
HC	0.327525
HC	0.409761
PD	0.379623
PD	0.442759
HC	0.352636
HC	0.447366
HC	0.484486
PD	0.328493
PD	0.428998
PD	0.272778
HC	0.336775
HC	0.362214
PD	0.352636
HC	0.213193
HC	0.213193
HC	0.189229
HC	0.20165
HC	0.318562
PD	0.257525
PD	0.264723
HC	0.207002
PD	0.230035
PD	0.368821
PD	0.417737
HC	0.305445
HC	0.491604
HC	0.368821
HC	0.364489
HC	0.40419
HC	0.40869
HC	0.417737
PD	0.40419
PD	0.417737
PD	0.40869
HC	0.381942
HC	0.303682
PD	0.323759
HC	0.265734
HC	0.428292
PD	0.303682
PD	0.327857
PD	0.419182
HC	0.323759
PD	0.295851
HC	0.348732
HC	0.343516
HC	0.284327
HC	0.383345
HC	0.287238
PD	0.410126
PD	0.361548
PD	0.323759
PD	0.287238
HC	0.388774
PD	0.375561
PD	0.174452
PD	0.328795
HC	0.323728
HC	0.35823
PD	0.296737
PD	0.353952
HC	0.328795
PD	0.33195
PD	0.35823
HC	0.36253
HC	0.437115
PD	0.388774
HC	0.379946
HC	0.349698
HC	0.379946
PD	0.341262
HC	0.35694
HC	0.441711
PD	0.383022
PD	0.364531
PD	0.36022
PD	0.35694
HC	0.361233
PD	0.377991
HC	0.331083
PD	0.298901
PD	0.306778
HC	0.313823
PD	0.306778
PD	0.343592
HC	0.260479
HC	0.321913
HC	0.352055
HC	0.306778
PD	0.326964
PD	0.326964
PD	0.313823
HC	0.373615
PD	0.352055
PD	0.330143
HC	0.289362
HC	0.329173
HC	0.341647
HC	0.329173
HC	0.274262
HC	0.358624
HC	0.35535
HC	0.308913
HC	0.363942
PD	0.363942
HC	0.363942
HC	0.326031
PD	0.341647
PD	0.333305
PD	0.381385
PD	0.350088
PD	0.363942
PD	0.321945
PD	0.308913
HC	0.489274
HC	0.549737
PD	0.493936
PD	0.549737
PD	0.43599
HC	0.416151
PD	0.551517
PD	0.438976
HC	0.551517
HC	0.417219
PD	0.491072
HC	0.17382
HC	0.296472
PD	0.205285
PD	0.212172
HC	0.218476
PD	0.218476
PD	0.273669
PD	0.191163
PD	0.259089
HC	0.206003
PD	0.213931
PD	0.233356
PD	0.318296
HC	0.382868
PD	0.350557
HC	0.263664
HC	0.257525
PD	0.178045
HC	0.253974
PD	0.180792
PD	0.20165
HC	0.230035
HC	0.178045
PD	0.361082
HC	0.303255

## Sheet: Fig2d
Brain region	ß diagnosis
L Banks STS	-0.139
L Caudal anterior cingulate	-0.062
L Caudal middle frontal	-0.099
L Cuneus	-0.098
L Entorhinal	0.001
L Fusiform	-0.059
L Inferior parietal	-0.167
L Inferior temporal	-0.243
L Isthmus cingulate	-0.198
L Lateral occipital	-0.204
L Lateral orbitofrontal	-0.082
L Lingual	-0.033
L Medial orbitofrontal	0.035
L Middle temporal	-0.04
L Parahippocampal	-0.065
L Paracentral	-0.092
L Pars opercularis	0.092
L Pars orbitalis	-0.092
L Pars triangularis	-0.04
L Pericalcarine	-0.075
L Postcentral	-0.19
L Posterior cingulate	-0.037
L Precentral	-0.153
L Precuneus	-0.289
L Rostral anterior cingulate	-0.138
L Rostral middle frontal	-0.087
L Superior frontal	-0.133
L Superior parietal	-0.195
L Superior temporal	0.001
L Supramarginal	-0.081
L Frontal pole	0.092
L Temporal pole	0.068
L Transverse temporal	-0.127
L Insula	0.028
R Banks STS	-0.3
R Caudal anterior cingulate	-0.123
R Caudal middle frontal	-0.075
R Cuneus	-0.103
R Entorhinal	0.047
R Fusiform	-0.159
R Inferior parietal	-0.151
R Inferior temporal	-0.115
R Isthmus cingulate	0.075
R Lateral occipital	-0.071
R Lateral orbitofrontal	0.029
R Lingual	-0.006
R Medial orbitofrontal	0.063
R Middle temporal	-0.091
R Parahippocampal	-0.367
R Paracentral	-0.215
R Pars opercularis	-0.059
R Pars orbitalis	0.068
R Pars triangularis	-0.076
R Pericalcarine	-0.175
R Postcentral	-0.167
R Posterior cingulate	-0.036
R Precentral	-0.143
R Precuneus	-0.232
R Rostral anterior cingulate	-0.147
R Rostral middle frontal	-0.118
R Superior frontal	-0.102
R Superior parietal	-0.17
R Superior temporal	-0.112
R Supramarginal	-0.081
R Frontal pole	0.07
R Temporal pole	-0.134
R Transverse temporal	-0.135
R Insula	-0.055
L Lateral Ventricle	0.146
L Thalamus	-0.137
L Caudate	-0.099
L Putamen	-0.265
L Pallidum	-0.115
L Hippocampus	-0.069
L Amygdala	-0.145
L Accumbens	0.124
R Lateral Ventricle	0.196
R Thalamus	-0.116
R Caudate	0.06
R Putamen	-0.196
R Pallidum	-0.053
R Hippocampus	-0.184
R Amygdala	-0.198
R Accumbens	0.184
