# Supplementary material for: Carriers of LRRK2 pathogenic variants show a milder, anatomically distinct brain signature of Parkinson’s disease
Source: Commun Med (Lond). 2026 Jan 3;6:71. doi: 10.1038/s43856-025-01330-7 (PMC12868736; doi:10.1038/s43856-025-01330-7)
Supplement: Supplementary file 5 — Supplementary Data 3 [file 43856_2025_1330_MOESM5_ESM.xlsx]

## Sheet: Fi3a,b
	Selected	All
LRRK2 PD	19	77
sPD	19	293

## Sheet: Fig3d,e
Prediction difference	LRRK2 status	Region
0.146093	0	L Banks STS
-0.0184983	0	L Caudal anterior cingulate
-0.0708855	0	L Caudal middle frontal
0.166078	0	L Cuneus
-0.155044	0	L Entorhinal
0.196534	0	L Fusiform
-0.194239	0	L Inferior parietal
-0.200704	0	L Inferior temporal
0.529385	0	L Isthmus cingulate
-0.24332	0	L Lateral occipital
0.279777	0	L Lateral orbitofrontal
0.209521	0	L Lingual
0.10892	0	L Medial orbitofrontal
-0.191889	0	L Middle temporal
-0.0607673	0	L Parahippocampal
-0.128478	0	L Paracentral
-0.19288	0	L Pars opercularis
-0.169973	0	L Pars orbitalis
-0.129826	0	L Pars triangularis
0.063149	0	L Pericalcarine
-0.208968	0	L Postcentral
0.128146	0	L Posterior cingulate
-0.0906373	0	L Precentral
0.076164	0	L Precuneus
0.0107206	0	L Rostral anterior cingulate
-0.058567	0	L Rostral middle frontal
-0.151107	0	L Superior frontal
-0.269273	0	L Superior parietal
-0.226045	0	L Superior temporal
-0.317298	0	L Supramarginal
-0.390628	0	L Frontal pole
-0.0420678	0	L Temporal pole
-0.316982	0	L Transverse temporal
0.221613	0	L Insula
-0.188612	0	R Banks STS
0.0125402	0	R Caudal anterior cingulate
-0.346466	0	R Caudal middle frontal
0.0472814	0	R Cuneus
0.018794	0	R Entorhinal
0.216908	0	R Fusiform
-0.151399	0	R Inferior parietal
-0.175839	0	R Inferior temporal
0.040351	0	R Isthmus cingulate
-0.159523	0	R Lateral occipital
0.0813887	0	R Lateral orbitofrontal
0.180958	0	R Lingual
0.104025	0	R Medial orbitofrontal
-0.159408	0	R Middle temporal
0.0735656	0	R Parahippocampal
0.0204868	0	R Paracentral
-0.206482	0	R Pars opercularis
-0.277926	0	R Pars orbitalis
-0.0115448	0	R Pars triangularis
0.151923	0	R Pericalcarine
-0.262109	0	R Postcentral
0.188639	0	R Posterior cingulate
-0.00387925	0	R Precentral
-0.0790335	0	R Precuneus
0.272059	0	R Rostral anterior cingulate
-0.135089	0	R Rostral middle frontal
-0.135006	0	R Superior frontal
-0.347128	0	R Superior parietal
-0.0869709	0	R Superior temporal
-0.157151	0	R Supramarginal
-0.344585	0	R Frontal pole
0.172749	0	R Temporal pole
-0.052494	0	R Transverse temporal
-0.0427231	0	R Insula
0.125174	0	L Lateral Ventricle
-0.0163855	0	L Thalamus
0.138083	0	L Caudate
0.133478	0	L Putamen
0.331186	0	L Pallidum
0.166833	0	L Hippocampus
0.233708	0	L Amygdala
-0.0629585	0	L Accumbens
0.13395	0	R Lateral Ventricle
0.124003	0	R Thalamus
0.0503831	0	R Caudate
-0.00362994	0	R Putamen
0.332316	0	R Pallidum
0.175187	0	R Hippocampus
0.17291	0	R Amygdala
0.0374226	0	R Accumbens
0.376625	1	L Banks STS
0.0132449	1	L Caudal anterior cingulate
-0.0950932	1	L Caudal middle frontal
0.296223	1	L Cuneus
0.23968	1	L Entorhinal
-0.132443	1	L Fusiform
0.364068	1	L Inferior parietal
0.322057	1	L Inferior temporal
-0.103298	1	L Isthmus cingulate
0.482233	1	L Lateral occipital
0.125048	1	L Lateral orbitofrontal
-0.0093379	1	L Lingual
-0.10673	1	L Medial orbitofrontal
0.453444	1	L Middle temporal
-0.0178302	1	L Parahippocampal
0.257225	1	L Paracentral
0.0948474	1	L Pars opercularis
0.0431519	1	L Pars orbitalis
0.0479248	1	L Pars triangularis
0.0878221	1	L Pericalcarine
0.307167	1	L Postcentral
-0.189765	1	L Posterior cingulate
0.323776	1	L Precentral
0.482649	1	L Precuneus
0.202369	1	L Rostral anterior cingulate
0.0194393	1	L Rostral middle frontal
0.0977779	1	L Superior frontal
0.264468	1	L Superior parietal
0.398508	1	L Superior temporal
0.386342	1	L Supramarginal
0.224707	1	L Frontal pole
0.0157316	1	L Temporal pole
0.269772	1	L Transverse temporal
0.0489956	1	L Insula
0.387927	1	R Banks STS
0.278546	1	R Caudal anterior cingulate
0.154043	1	R Caudal middle frontal
0.233089	1	R Cuneus
0.109056	1	R Entorhinal
-0.0364961	1	R Fusiform
0.344956	1	R Inferior parietal
0.346298	1	R Inferior temporal
-0.233759	1	R Isthmus cingulate
0.360426	1	R Lateral occipital
-0.113308	1	R Lateral orbitofrontal
-0.124771	1	R Lingual
0.177887	1	R Medial orbitofrontal
0.848742	1	R Middle temporal
0.217252	1	R Parahippocampal
0.239366	1	R Paracentral
0.358351	1	R Pars opercularis
-0.0494809	1	R Pars orbitalis
0.12678	1	R Pars triangularis
0.305216	1	R Pericalcarine
0.153175	1	R Postcentral
-0.113444	1	R Posterior cingulate
0.423873	1	R Precentral
0.284032	1	R Precuneus
0.0191044	1	R Rostral anterior cingulate
0.355452	1	R Rostral middle frontal
0.145677	1	R Superior frontal
0.271573	1	R Superior parietal
0.546228	1	R Superior temporal
0.461327	1	R Supramarginal
0.562256	1	R Frontal pole
0.0597392	1	R Temporal pole
0.362484	1	R Transverse temporal
0.121748	1	R Insula
-0.0839628	1	L Lateral Ventricle
0.179622	1	L Thalamus
0.376122	1	L Caudate
0.348516	1	L Putamen
0.319419	1	L Pallidum
0.227091	1	L Hippocampus
0.149719	1	L Amygdala
0.459998	1	L Accumbens
-0.159942	1	R Lateral Ventricle
0.198022	1	R Thalamus
0.291126	1	R Caudate
0.230634	1	R Putamen
-0.0968591	1	R Pallidum
0.369332	1	R Hippocampus
0.196462	1	R Amygdala
0.390889	1	R Accumbens

## Sheet: Fig3f
Beta coefficient	Prediction diffence	Region
-0.139007	0.186694	L Banks STS
-0.0624069	-0.0931158	L Caudal anterior cingulate
-0.0987059	-0.135937	L Caudal middle frontal
-0.0976613	0.156951	L Cuneus
0.000691298	0.102191	L Entorhinal
-0.0590511	-0.178579	L Fusiform
-0.166529	0.291443	L Inferior parietal
-0.242726	0.432789	L Inferior temporal
-0.198365	-0.070257	L Isthmus cingulate
-0.203687	0.450051	L Lateral occipital
-0.0822177	-0.160713	L Lateral orbitofrontal
-0.0334534	-0.0200972	L Lingual
0.0354489	-0.171088	L Medial orbitofrontal
-0.0402864	0.457973	L Middle temporal
-0.0647894	-0.0550354	L Parahippocampal
-0.0921675	0.223349	L Paracentral
0.0923252	0.105083	L Pars opercularis
-0.092442	0.0232892	L Pars orbitalis
-0.0403536	0.156172	L Pars triangularis
-0.0749222	0.105985	L Pericalcarine
-0.189585	0.382574	L Postcentral
-0.0367144	-0.279068	L Posterior cingulate
-0.152604	0.283286	L Precentral
-0.288933	0.462781	L Precuneus
-0.138422	0.0052178	L Rostral anterior cingulate
-0.0871072	0.0141914	L Rostral middle frontal
-0.132631	-0.00836106	L Superior frontal
-0.195211	0.241927	L Superior parietal
0.00100019	0.372279	L Superior temporal
-0.0813626	0.400251	L Supramarginal
0.0920769	0.0902574	L Frontal pole
0.0683559	-0.102361	L Temporal pole
-0.127335	0.275748	L Transverse temporal
0.0278773	-0.12471	L Insula
-0.299785	0.251609	R Banks STS
-0.122803	0.160972	R Caudal anterior cingulate
-0.0748525	0.0845103	R Caudal middle frontal
-0.103088	0.11117	R Cuneus
0.0471057	0.0479252	R Entorhinal
-0.158957	-0.085217	R Fusiform
-0.151342	0.267728	R Inferior parietal
-0.114818	0.313143	R Inferior temporal
0.0745613	-0.272073	R Isthmus cingulate
-0.0705702	0.275867	R Lateral occipital
0.0289545	-0.257783	R Lateral orbitofrontal
-0.00569938	-0.0605384	R Lingual
0.0632521	0.0946144	R Medial orbitofrontal
-0.0905392	0.728757	R Middle temporal
-0.36688	0.0953244	R Parahippocampal
-0.215344	0.228521	R Paracentral
-0.0594475	0.21283	R Pars opercularis
0.0681685	-0.0313668	R Pars orbitalis
-0.07576	0.0727468	R Pars triangularis
-0.174968	0.229031	R Pericalcarine
-0.166504	0.17141	R Postcentral
-0.0357205	-0.17875	R Posterior cingulate
-0.142913	0.374088	R Precentral
-0.231516	0.230727	R Precuneus
-0.147215	-0.156236	R Rostral anterior cingulate
-0.117933	0.144788	R Rostral middle frontal
-0.101725	0.0820369	R Superior frontal
-0.169802	0.246241	R Superior parietal
-0.11225	0.584397	R Superior temporal
-0.081247	0.345911	R Supramarginal
0.069623	0.435046	R Frontal pole
-0.134018	-0.0211406	R Temporal pole
-0.134757	0.237702	R Transverse temporal
-0.0550133	0.0215668	R Insula
0.145662	-0.0813052	L Lateral Ventricle
-0.137298	0.2007	L Thalamus
-0.0993985	0.294127	L Caudate
-0.264926	0.2525	L Putamen
-0.115126	0.302887	L Pallidum
-0.0686914	0.247416	L Hippocampus
-0.144571	0.119586	L Amygdala
0.124471	0.366117	L Accumbens
0.196496	-0.206203	R Lateral Ventricle
-0.115584	0.223821	R Thalamus
0.0601963	0.185279	R Caudate
-0.196346	0.185492	R Putamen
-0.0529113	-0.0786715	R Pallidum
-0.184127	0.381608	R Hippocampus
-0.19793	0.148405	R Amygdala
0.183714	0.235013	R Accumbens

## Sheet: Fig3g
	Correlation	FDR-corrected p-value
UPDRS	-0.02	0.75
MoCA	0.28	0.001
PRS	0.13	0.2

## Sheet: Fig3h
Region	UPDRS	MoCA	PRS
L Banks STS	0.06	0.24	0.13
L Caudal anterior cingulate	-0.03	0.07	0.03
L Caudal middle frontal	-0.15	0.27	0.13
L Cuneus	0.11	0.21	0.06
L Entorhinal	-0.11	-0.12	-0.03
L Fusiform	-0.05	0.11	0.07
L Inferior parietal	0.02	0.2	-0.02
L Inferior temporal	-0.1	0.21	-0.06
L Isthmus cingulate	-0.1	0.07	0.1
L Lateral occipital	-0.01	0.14	-0.01
L Lateral orbitofrontal	-0.02	0.13	-0.03
L Lingual	-0.01	0.18	0.13
L Medial orbitofrontal	0.01	0.13	-0.03
L Middle temporal	0	0.22	0.01
L Parahippocampal	0.02	0	-0.01
L Paracentral	-0.06	0.33	0.17
L Pars opercularis	0.01	0.25	0.07
L Pars orbitalis	-0.12	0.12	-0.05
L Pars triangularis	0.01	0.2	0.05
L Pericalcarine	-0.02	0.08	0.1
L Postcentral	-0.05	0.38	0.1
L Posterior cingulate	0	0.05	0.11
L Precentral	-0.06	0.31	0.16
L Precuneus	0.1	0.27	0.09
L Rostral anterior cingulate	0.05	0.11	-0.02
L Rostral middle frontal	0.06	0.13	0.04
L Superior frontal	-0.03	0.21	0.12
L Superior parietal	0.04	0.21	0.05
L Superior temporal	-0.11	0.3	0.1
L Supramarginal	0.01	0.22	-0.02
L Frontal pole	-0.09	-0.14	-0.08
L Temporal pole	0.03	0.1	0.09
L Transverse temporal	-0.1	0.25	0.22
L Insula	0	0.1	0.12
R Banks STS	-0.01	0.19	0.11
R Caudal anterior cingulate	0.07	0.07	0.07
R Caudal middle frontal	-0.08	0.26	0.05
R Cuneus	0.11	0.21	0.04
R Entorhinal	-0.13	0.13	-0.05
R Fusiform	-0.04	0.12	0.05
R Inferior parietal	0.02	0.29	-0.02
R Inferior temporal	-0.02	0.22	-0.04
R Isthmus cingulate	-0.07	0.02	0.1
R Lateral occipital	0.05	0.25	0.06
R Lateral orbitofrontal	0.03	0.17	-0.07
R Lingual	0.01	0.24	0.04
R Medial orbitofrontal	0.14	-0.14	-0.08
R Middle temporal	0.03	0.24	-0.07
R Parahippocampal	-0.09	0.02	0.06
R Paracentral	-0.06	0.33	0.13
R Pars opercularis	0.07	0.23	-0.04
R Pars orbitalis	0	0.14	-0.1
R Pars triangularis	0.06	0.08	-0.09
R Pericalcarine	0.07	0.13	0.06
R Postcentral	-0.04	0.26	0.08
R Posterior cingulate	0.03	0.08	0.08
R Precentral	-0.06	0.31	0.14
R Precuneus	0.03	0.29	0.09
R Rostral anterior cingulate	0.14	-0.26	0
R Rostral middle frontal	0.1	-0.06	-0.08
R Superior frontal	0	0.21	0.06
R Superior parietal	0.05	0.25	0.06
R Superior temporal	-0.04	0.32	-0.01
R Supramarginal	0.04	0.24	-0.07
R Frontal pole	0.1	-0.05	-0.12
R Temporal pole	-0.02	0.01	-0.05
R Transverse temporal	-0.06	0.25	0.22
R Insula	-0.07	0.15	0.11
L Lateral Ventricle	0.09	-0.16	-0.16
L Thalamus	-0.09	0.22	0.05
L Caudate	0.02	0.08	0.02
L Putamen	-0.11	0.13	0.08
L Pallidum	0.06	0.14	-0.07
L Hippocampus	-0.08	0.19	0.01
L Amygdala	0	0.22	0.01
L Accumbens	-0.09	0.26	0.03
R Lateral Ventricle	0.1	-0.17	-0.16
R Thalamus	-0.03	0.24	-0.01
R Caudate	-0.04	0.11	0.06
R Putamen	-0.12	0.12	0.12
R Pallidum	0	0.04	0.02
R Hippocampus	-0.08	0.21	0
R Amygdala	-0.02	0.13	0.03
R Accumbens	-0.04	0.3	0.05
