# Supplementary material for: Carriers of LRRK2 pathogenic variants show a milder, anatomically distinct brain signature of Parkinson’s disease
Source: Commun Med (Lond). 2026 Jan 3;6:71. doi: 10.1038/s43856-025-01330-7 (PMC12868736; doi:10.1038/s43856-025-01330-7)
Supplement: Supplementary file 6 — Supplementary Data 4 [file 43856_2025_1330_MOESM6_ESM.xlsx]

## Sheet: Fig4a,b
	Selected	All
LRKK2 NMC	42	94
HC	42	139

## Sheet: Fig4d
LRRK2 NMC	HC	Brain region
0.0199773	-0.11214	L Banks STS
-0.31394	0.207277	L Caudal anterior cingulate
-0.572936	-0.00558117	L Caudal middle frontal
0.138667	-0.058636	L Cuneus
-0.0759922	0.0842435	L Entorhinal
-0.0150778	-0.161158	L Fusiform
-0.28182	-0.273737	L Inferior parietal
-0.178367	-0.296621	L Inferior temporal
-0.0571769	0.0273745	L Isthmus cingulate
-0.243557	0.00880432	L Lateral occipital
-0.104921	-0.199654	L Lateral orbitofrontal
0.255552	-0.0208125	L Lingual
-0.0999697	-0.209119	L Medial orbitofrontal
0.304121	-0.267302	L Middle temporal
0.20087	-0.354518	L Parahippocampal
0.164642	0.0503402	L Paracentral
0.0345787	-0.202739	L Pars opercularis
-0.108503	-0.120651	L Pars orbitalis
-0.158564	-0.152902	L Pars triangularis
0.0423011	-0.0496089	L Pericalcarine
-0.0243846	-0.092602	L Postcentral
-0.205673	-0.00892027	L Posterior cingulate
0.176226	-0.134891	L Precentral
-0.0721718	-0.0629254	L Precuneus
-0.177656	0.0127514	L Rostral anterior cingulate
-0.272015	-0.0430966	L Rostral middle frontal
-0.418783	-0.0216353	L Superior frontal
-0.345512	-0.149447	L Superior parietal
0.214332	-0.24415	L Superior temporal
0.0674031	-0.214435	L Supramarginal
-0.13567	0.0204359	L Frontal pole
-0.0533606	0.0191656	L Temporal pole
-0.118923	-0.339271	L Transverse temporal
-0.32216	0.0780713	L Insula
-0.315808	-0.278768	R Banks STS
-0.332323	0.194154	R Caudal anterior cingulate
-0.37195	0.0360887	R Caudal middle frontal
-0.0126032	-0.127843	R Cuneus
-0.0974131	0.143443	R Entorhinal
-0.179971	-0.171524	R Fusiform
-0.216879	-0.108774	R Inferior parietal
-0.0797698	-0.163086	R Inferior temporal
-0.0052853	-0.266938	R Isthmus cingulate
-0.176206	-0.0490747	R Lateral occipital
-0.243903	-0.215775	R Lateral orbitofrontal
0.100848	0.103385	R Lingual
0.0465465	0.0242023	R Medial orbitofrontal
0.320181	-0.11744	R Middle temporal
-0.0787162	-0.424196	R Parahippocampal
0.233188	-0.135152	R Paracentral
0.0473604	-0.246927	R Pars opercularis
-0.217523	-0.215451	R Pars orbitalis
-0.167997	-0.260695	R Pars triangularis
0.107614	0.0495621	R Pericalcarine
-0.147999	-0.303818	R Postcentral
-0.221834	0.0247073	R Posterior cingulate
0.228395	0.0404139	R Precentral
-0.25053	-0.137766	R Precuneus
-0.240988	0.0986559	R Rostral anterior cingulate
-0.196208	0.0213221	R Rostral middle frontal
-0.326525	0.0355371	R Superior frontal
-0.401566	-0.190662	R Superior parietal
0.241524	-0.141198	R Superior temporal
-0.0261571	-0.150781	R Supramarginal
0.282292	0.0171289	R Frontal pole
-0.169465	-0.211216	R Temporal pole
-0.176934	-0.149057	R Transverse temporal
-0.331969	-0.033599	R Insula
0.432113	0.160031	L Lateral Ventricle
0.152409	0.105002	L Thalamus
0.25304	0.341212	L Caudate
0.165181	-0.0127415	L Putamen
0.375092	0.200007	L Pallidum
0.187902	0.243033	L Hippocampus
0.121712	0.15337	L Amygdala
0.387165	0.0590405	L Accumbens
0.476174	0.126974	R Lateral Ventricle
0.369058	0.217555	R Thalamus
0.287861	0.391985	R Caudate
0.0986739	-0.0857855	R Putamen
0.0995827	0.10888	R Pallidum
0.0322266	0.274955	R Hippocampus
0.115097	0.190575	R Amygdala
0.477929	0.0520455	R Accumbens
