# Supplementary material for: Carriers of LRRK2 pathogenic variants show a milder, anatomically distinct brain signature of Parkinson’s disease
Source: Commun Med (Lond). 2026 Jan 3;6:71. doi: 10.1038/s43856-025-01330-7 (PMC12868736; doi:10.1038/s43856-025-01330-7)
Supplement: Supplementary file 7 — Supplementary Data 5 [file 43856_2025_1330_MOESM7_ESM.xlsx]

## Sheet: Fig5a,b
	Selected	All
SAA-	23	155
SAA+	23	301

## Sheet: Fig5c,d
SAA+	SAA-	Region
0.134566	0.180164	L Banks STS
-0.0839962	0.180694	L Caudal anterior cingulate
0.0049967	-0.0446338	L Caudal middle frontal
0.0954663	0.541202	L Cuneus
0.39689	-0.131914	L Entorhinal
0.176858	0.0628108	L Fusiform
0.157885	0.162813	L Inferior parietal
-0.099833	0.416174	L Inferior temporal
-0.0904248	0.0652661	L Isthmus cingulate
0.220236	0.474279	L Lateral occipital
0.113678	0.145792	L Lateral orbitofrontal
-0.0924212	0.384367	L Lingual
-0.170907	0.261939	L Medial orbitofrontal
0.0226812	0.415128	L Middle temporal
0.0285207	0.0197939	L Parahippocampal
0.198504	0.113617	L Paracentral
0.0334758	0.123763	L Pars opercularis
-0.200801	0.141087	L Pars orbitalis
-0.0795479	0.146745	L Pars triangularis
0.00330123	0.197253	L Pericalcarine
-0.00828386	0.293342	L Postcentral
-0.111114	0.215543	L Posterior cingulate
0.0888451	0.0643451	L Precentral
0.294762	0.341242	L Precuneus
0.116415	0.305256	L Rostral anterior cingulate
-0.0260576	0.412895	L Rostral middle frontal
0.10403	0.123662	L Superior frontal
0.103288	0.238301	L Superior parietal
-0.0309202	0.260466	L Superior temporal
0.00387485	0.304737	L Supramarginal
-0.0996142	0.415821	L Frontal pole
0.0986051	-0.195324	L Temporal pole
-0.211438	-0.130649	L Transverse temporal
0.243556	0.00412892	L Insula
0.00368337	0.265454	R Banks STS
-0.0245525	0.384189	R Caudal anterior cingulate
0.269759	-0.112273	R Caudal middle frontal
0.0611487	0.494384	R Cuneus
0.172845	0.0384466	R Entorhinal
-0.0287797	0.263068	R Fusiform
0.169016	0.309129	R Inferior parietal
0.123986	0.203223	R Inferior temporal
-0.221501	-0.0781898	R Isthmus cingulate
0.288388	0.265222	R Lateral occipital
0.0792284	0.22094	R Lateral orbitofrontal
-0.0543979	0.409592	R Lingual
-0.0125783	0.434042	R Medial orbitofrontal
0.191991	0.58822	R Middle temporal
0.150123	-0.105213	R Parahippocampal
0.378051	0.0933971	R Paracentral
0.202321	0.22739	R Pars opercularis
-0.10221	0.347598	R Pars orbitalis
-0.205185	0.446932	R Pars triangularis
0.00553447	0.403142	R Pericalcarine
-0.0145259	0.256222	R Postcentral
-0.0779006	0.261786	R Posterior cingulate
0.191631	-0.0555986	R Precentral
0.0488385	0.431077	R Precuneus
0.237234	0.130807	R Rostral anterior cingulate
0.251876	0.520011	R Rostral middle frontal
0.0897731	0.199067	R Superior frontal
0.0787472	0.201111	R Superior parietal
0.191427	0.189337	R Superior temporal
0.166941	0.299345	R Supramarginal
0.222557	0.482713	R Frontal pole
0.413074	-0.269449	R Temporal pole
-0.104354	-0.24647	R Transverse temporal
0.0819809	-0.00495155	R Insula
0.268115	-0.0144336	L Lateral Ventricle
0.154005	-0.159841	L Thalamus
0.26734	-0.151718	L Caudate
0.304583	-0.221942	L Putamen
0.316596	0.0947532	L Pallidum
0.347385	-0.182041	L Hippocampus
0.117633	0.195705	L Amygdala
-0.27452	0.0835438	L Accumbens
0.284963	0.0046285	R Lateral Ventricle
0.205068	0.14325	R Thalamus
0.032622	-0.156378	R Caudate
0.0630873	-0.256968	R Putamen
0.0967705	-0.216848	R Pallidum
0.332723	-0.179741	R Hippocampus
0.0229337	0.11109	R Amygdala
-0.335795	0.257986	R Accumbens
